# Supplementary material for: Therapeutic target discovery using Boolean network attractors: improvements of kali
Source: R Soc Open Sci. 2018 Feb 14;5(2):171852. doi: 10.1098/rsos.171852 (PMC5830779; doi:10.1098/rsos.171852)
Supplement: Example network equations in text format [file rsos171852supp5.txt]

do=do

factory=factory

energy=factory || (energy && !task)

locker=!energy

releaser=do

sequester=!releaser

activator=do && !locker

effector=activator && !sequester

task=effector
