# Supplementary material for: Therapeutic target discovery using Boolean network attractors: improvements of kali
Source: R Soc Open Sci. 2018 Feb 14;5(2):171852. doi: 10.1098/rsos.171852 (PMC5830779; doi:10.1098/rsos.171852)
Supplement: Case study equations in text format [file rsos171852supp6.txt]

#### readouts ##################################################################

Proliferation=CyclinE1 || CyclinA

GrowthArrest=p21CIP || RB1 || RBL2

Apoptosis=TP53 || E2F1_lvl2

#### equations #################################################################

AKT=PI3K

ATM_lvl1=DNAdamage && !E2F1_lvl1 && !E2F1_lvl2

ATM_lvl2=(E2F1_lvl1 || E2F1_lvl2) && DNAdamage

CDC25A=!CHEK1_2_lvl1 && !CHEK1_2_lvl2 && !RBL2 && (E2F1_lvl1 || E2F1_lvl2 || E2F3_lvl1 || E2F3_lvl2)

CHEK1_2_lvl1=(ATM_lvl1 || ATM_lvl2) && !E2F1_lvl1 && !E2F1_lvl2

CHEK1_2_lvl2=(E2F1_lvl1 || E2F1_lvl2) && (ATM_lvl1 || ATM_lvl2)

CyclinA=!RBL2 && !p21CIP && CDC25A && (E2F1_lvl1 || E2F1_lvl2 || E2F3_lvl1 || E2F3_lvl2)

CyclinD1=(RAS || AKT) && !p16INK4a && !p21CIP

CyclinE1=!RBL2 && !p21CIP && CDC25A && (E2F1_lvl1 || E2F1_lvl2 || E2F3_lvl1 || E2F3_lvl2)

E2F1_lvl1=!RB1 && !RBL2 && (((!CHEK1_2_lvl2 || !ATM_lvl2) && (RAS || E2F3_lvl1 || E2F3_lvl2)) || (CHEK1_2_lvl2 && ATM_lvl2 && !RAS && E2F3_lvl1))

E2F1_lvl2=!RBL2 && !RB1 && ATM_lvl2 && CHEK1_2_lvl2 && (RAS || E2F3_lvl2)

E2F3_lvl1=!RB1 && !CHEK1_2_lvl2 && RAS

E2F3_lvl2=!RB1 && CHEK1_2_lvl2 && RAS

EGFR=(EGFRstimulus || SPRY) && !FGFR3 && !GRB2

FGFR3=!EGFR && FGFR3stimulus && !GRB2

GRB2=(FGFR3 && !GRB2 && !SPRY) || EGFR

MDM2=(TP53 || AKT) && !p14ARF && !ATM_lvl1 && !ATM_lvl2 && !RB1

p14ARF=E2F1_lvl1 || E2F1_lvl2

p16INK4a=GrowthInhibitors && !RB1

p21CIP=!CyclinE1 && (GrowthInhibitors || TP53) && !AKT

PI3K=GRB2 && RAS && !PTEN

PTEN=TP53

RAS=EGFR || FGFR3 || GRB2

RB1=!CyclinD1 && !CyclinE1 && !p16INK4a && !CyclinA

RBL2=!CyclinD1 && !CyclinE1

SPRY=RAS

TP53=!MDM2 && (((ATM_lvl1 || ATM_lvl2) && (CHEK1_2_lvl1 || CHEK1_2_lvl2)) || E2F1_lvl2)
