# Supplementary material for: Therapeutic target discovery using Boolean network attractors: improvements of kali
Source: R Soc Open Sci. 2018 Feb 14;5(2):171852. doi: 10.1098/rsos.171852 (PMC5830779; doi:10.1098/rsos.171852)
Supplement: The 1-therapeutic bullets of the case study [file rsos171852supp7.txt]

B_therap
--------------------------------------------------------------------------------
Bullet: AKT[0]
Gain: 65.4% --> 89.3%
Physiological basins:
    a_physio1: 89.3%
    a_physio2: 0%
    a_physio3: 0%
Pathological basins:
    a_patho1: 10.7%
--------------------------------------------------------------------------------
Bullet: CDC25A[0]
Gain: 65.4% --> 100%
Physiological basins:
    a_physio1: 100%
    a_physio2: 0%
    a_physio3: 0%
Pathological basins:
    a_patho1: 0%
--------------------------------------------------------------------------------
Bullet: CyclinE1[0]
Gain: 65.4% --> 100%
Physiological basins:
    a_physio1: 100%
    a_physio2: 0%
    a_physio3: 0%
Pathological basins:
    a_patho1: 0%
--------------------------------------------------------------------------------
Bullet: EGFR[0]
Gain: 65.4% --> 75.4%
Physiological basins:
    a_physio1: 75.4%
    a_physio2: 0%
    a_physio3: 0%
Pathological basins:
    a_patho1: 24.6%
--------------------------------------------------------------------------------
Bullet: FGFR3[1]
Gain: 65.4% --> 74.1%
Physiological basins:
    a_physio1: 74.1%
    a_physio2: 0%
    a_physio3: 0%
Pathological basins:
    a_patho1: 25.9%
--------------------------------------------------------------------------------
Bullet: p21CIP[1]
Gain: 65.4% --> 100%
Physiological basins:
    a_physio1: 100%
    a_physio2: 0%
    a_physio3: 0%
Pathological basins:
    a_patho1: 0%
--------------------------------------------------------------------------------
Bullet: PI3K[0]
Gain: 65.4% --> 86%
Physiological basins:
    a_physio1: 86%
    a_physio2: 0%
    a_physio3: 0%
Pathological basins:
    a_patho1: 14%
--------------------------------------------------------------------------------
Bullet: RB1[1]
Gain: 65.4% --> 100%
Physiological basins:
    a_physio1: 100%
    a_physio2: 0%
    a_physio3: 0%
Pathological basins:
    a_patho1: 0%
--------------------------------------------------------------------------------
Bullet: RBL2[1]
Gain: 65.4% --> 100%
Physiological basins:
    a_physio1: 100%
    a_physio2: 0%
    a_physio3: 0%
Pathological basins:
    a_patho1: 0%
--------------------------------------------------------------------------------
Found therapeutic bullets: 9
